# Supplementary material for: PagSOD2a improves poplar salt tolerance by elevating superoxide dismutase activity and decreasing malondialdehyde contents
Source: Front Plant Sci. 2024 Sep 13;15:1456249. doi: 10.3389/fpls.2024.1456249 (PMC11427262; doi:10.3389/fpls.2024.1456249)
Supplement: Supplementary file 1 [file DataSheet1.zip]

Archive with 11 entries (10 files):
- original data/
- original data/CuZnSOD.xlsx
- original data/electrolyte leakage rate.xlsx
- original data/Expression levels in various tissues.xlsx
- original data/MDAresults.xlsx
- original data/O2-content.xlsx
- original data/POD.xlsx
- original data/PROresults.xlsx
- original data/RT-qPCR identification of transgenic poplar.xlsx
- original data/SOD.xlsx
- original data/Temporal expression pattern.xlsx
