# Supplementary material for: PagSOD2a improves poplar salt tolerance by elevating superoxide dismutase activity and decreasing malondialdehyde contents
Source: Front Plant Sci. 2024 Sep 13;15:1456249. doi: 10.3389/fpls.2024.1456249 (PMC11427262; doi:10.3389/fpls.2024.1456249)
Supplement: Supplementary file 1 [file DataSheet1.zip › original data/CuZnSOD.xlsx]

## Sheet: Sheet1
	CK				Results
WT	0.203	0.219	0.215		1371.54	1415.65	1623.26	1470.15
S1	0.199	0.182	0.213		2301.98	2538.48	1841.87	2227.44
S3	0.206	0.2	0.192		2066.13	2371.43	2521.25	2319.6
	NaCl				Results
WT	0.188	0.189	0.214		2364.13	2199.17	1919.09	2160.8
S1	0.166	0.176	0.191		3080.07	2561.14	2610.4	2750.54
S3	0.162	0.172	0.181		3147.03	2950.7	2599.6	2899.11
control_OD	0.35
	CK				NaCl
	WT	sod1-1	sod1-3		WT	sod1-1	sod1-3
7	0.183	0.112	0.119		0.117	0.102	0.102
8	0.158	0.113	0.108		0.125	0.116	0.103
9	0.142	0.127	0.107		0.121	0.104	0.111
