# Supplementary material for: PagSOD2a improves poplar salt tolerance by elevating superoxide dismutase activity and decreasing malondialdehyde contents
Source: Front Plant Sci. 2024 Sep 13;15:1456249. doi: 10.3389/fpls.2024.1456249 (PMC11427262; doi:10.3389/fpls.2024.1456249)
Supplement: Supplementary file 1 [file DataSheet1.zip › original data/electrolyte leakage rate.xlsx]

## Sheet: Sheet1
Before						Soak overnight and boil for 1 hour						Results
	CK						CK					CK
	WT	SOD1-1	SOD1-3				WT	SOD1-1	SOD1-3			WT	0.641355	0.653621	0.657126
1	0.366	0.341	0.347			1	0.576	0.542	0.562			SOD1-1	0.609291	0.605718	0.600357
2	0.373	0.339	0.356			2	0.571	0.564	0.565			SOD1-3	0.615248	0.631206	0.617021
3	0.375	0.336	0.348			3	0.565	0.573	0.565
	0.371333	0.338667	0.350333				0.570667	0.559667	0.564
	NaCl						NaCl					NaCl
	WT	SOD1-1	SOD1-3				WT	SOD1-1	SOD1-3			WT	0.791235	0.799602	0.816335
1	0.662	0.688	0.696			1	0.823	0.93	0.924			SOD1-1	0.736091	0.739301	0.733951
2	0.669	0.691	0.691			2	0.84	0.939	0.925			SOD1-3	0.752161	0.746758	0.754323
3	0.683	0.686	0.698			3	0.847	0.935	0.927
	0.671333	0.688333	0.695				0.836667	0.934667	0.925333
