# Supplementary material for: PagSOD2a improves poplar salt tolerance by elevating superoxide dismutase activity and decreasing malondialdehyde contents
Source: Front Plant Sci. 2024 Sep 13;15:1456249. doi: 10.3389/fpls.2024.1456249 (PMC11427262; doi:10.3389/fpls.2024.1456249)
Supplement: Supplementary file 1 [file DataSheet1.zip › original data/Expression levels in various tissues.xlsx]

## Sheet: Sheet1
	Actin
	root	38.7351	21.9617	20.4116	21.1867
	stem	18.1289	17.6591	17.3439	17.7106
	leaf	19.6467	18.5805	19.2662	19.1645
	apex	18.075	18.1604	18.1352	18.1235
	SOD										Results
	root	23.0908	22.401	22.1662			1.90411	1.21436	0.979508		13.6022	21.9405	25.8191	root
	stem	23.4323	23.3288				5.72164	5.61812		5.66988	0.964761	1.03653		stem
	leaf	22.8309	23.6021	22.2013			3.66643	4.43768	3.03682		4.00958	2.34924	6.20339	leaf
	apex	21.7721	22.2827	21.8655			3.64858	4.15916	3.74197		4.0595	2.84952	3.80504	apex

## Sheet: Sheet2
			Actin
			18.7692
			19.2352
			19.9295
			19.2868
			19.1018
			18.4754
