# Supplementary material for: PagSOD2a improves poplar salt tolerance by elevating superoxide dismutase activity and decreasing malondialdehyde contents
Source: Front Plant Sci. 2024 Sep 13;15:1456249. doi: 10.3389/fpls.2024.1456249 (PMC11427262; doi:10.3389/fpls.2024.1456249)
Supplement: Supplementary file 1 [file DataSheet1.zip › original data/MDAresults.xlsx]

## Sheet: Sheet1
样品13，14，15					unit	nmol/g
	CK				Results
WT	0.082	0.091	0.09		33.6972	33.8446	35.043
S1	0.079	0.085	0.082		33.7254	24.0525	41.3994
S3	0.072	0.076	0.067		29.1818	25.4922	21.0411
	NaCl				Results
WT	0.086	0.099	0.087		41.2339	41.9894	47.0958
S1	0.084	0.087	0.079		31.237	31.5872	28.8376
S3	0.056	0.064	0.061		11.5979	16.715	17.6317
standard	0.124	0.116	0.12
blank	0.04	0.053	0.0465
			0.0735
	CK				NaCL
	WT	sod1-1	sod1-3		WT	sod1-1	sod1-3
13	0.129	0.118	0.107		0.1173	0.147	0.1003
14	0.161	0.196	0.1417		0.1531	0.157	0.1282
15	0.152	0.105	0.1193		0.1053	0.138	0.1007
