# Supplementary material for: PagSOD2a improves poplar salt tolerance by elevating superoxide dismutase activity and decreasing malondialdehyde contents
Source: Front Plant Sci. 2024 Sep 13;15:1456249. doi: 10.3389/fpls.2024.1456249 (PMC11427262; doi:10.3389/fpls.2024.1456249)
Supplement: Supplementary file 1 [file DataSheet1.zip › original data/O2-content.xlsx]

## Sheet: Sheet1
	标曲	y=3.64*X+0.0142
	CK
WT	0.086	0.084	0.092		0.0197253	0.0191758	0.0213736		0.283817	0.225598	0.301037		0.283817		0.301037		0.292427
OE1	0.073	0.076	0.077		0.0161538	0.016978	0.0172527		0.218295	0.292725	0.289962			0.292725	0.289962		0.291343
OE3	0.08	0.076	0.082		0.0180769	0.016978	0.0186264		0.308217	0.322164	0.300425		0.308217	0.322164	0.300425		0.310269
	NaCl
WT	0.09	0.081	0.091		0.0208242	0.0183516	0.0210989		0.442127	0.256308	0.460675		0.442127		0.460675		0.451401
OE1	0.082	0.085	0.08		0.0186264	0.0194505	0.0180769		0.3184	0.294705	0.319946		0.3184	0.294705	0.319946		0.311017
OE3	0.086	0.094	0.09		0.0197253	0.0219231	0.0208242		0.338631	0.314761	0.404353		0.338631	0.314761			0.326696
	CK				NaCL
名称	WT	sod1-1	sod1-3		WT	sod1-1	sod1-3
1	0.139	0.148	0.1173		0.0942	0.117	0.1165
2	0.17	0.116	0.1054		0.1432	0.132	0.1393
3	0.142	0.119	0.124		0.0916	0.113	0.103

## Sheet: 产生速率
				CK				Results
			WT	0.0197253	0.0191758	0.0213736		0.0141908	0.0112799	0.0150518		0.0141908		0.0150518
			OE1	0.0161538	0.016978	0.0172527		0.0109148	0.0146362	0.0144981			0.0146362	0.0144981
			OE3	0.0180769	0.016978	0.0186264		0.0154108	0.0161082	0.0150213		0.0154108	0.0161082	0.0150213
				NaCl				Results
			WT	0.0208242	0.0183516	0.0210989		0.0221063	0.0128154	0.0230337		0.0221063		0.0230337
			OE1	0.0186264	0.0194505	0.0180769		0.01592	0.0147353	0.0159973		0.01592	0.0147353	0.0159973
			OE3	0.0197253	0.0219231	0.0208242		0.0169316	0.015738	0.0202176		0.0169316	0.015738
	CK				NaCL
	WT	sod1-1	sod1-3		WT	sod1-1	sod1-3
1	0.139	0.148	0.1173		0.0942	0.117	0.1165
2	0.17	0.116	0.1054		0.1432	0.132	0.1393
3	0.142	0.119	0.124		0.0916	0.113	0.103
