# Supplementary material for: PagSOD2a improves poplar salt tolerance by elevating superoxide dismutase activity and decreasing malondialdehyde contents
Source: Front Plant Sci. 2024 Sep 13;15:1456249. doi: 10.3389/fpls.2024.1456249 (PMC11427262; doi:10.3389/fpls.2024.1456249)
Supplement: Supplementary file 1 [file DataSheet1.zip › original data/POD.xlsx]

## Sheet: Sheet1
			样品5，6，7
			control group								assay group
			CK								CK				Results
		WT	0.176	0.171	0.166					WT	0.471	0.517	0.453		221.805	303.509	156.831
		S1	0.171	0.163	0.172					S1	0.517	0.495	0.541		270.312	228.966	259.859
		S3	0.161	0.153	0.161					S3	0.446	0.457	0.493		268.868	251.24	278.992
			NaCl								NaCl				Results
		WT	0.175	0.164	0.167					WT	0.414	0.4	0.425		236.634	191.87	220.513
		S1	0.179	0.181	0.161					S1	0.493	0.497	0.389		198.734	232.353	172.727
		S3	0.144	0.163	0.137					S3	0.417	0.388	0.3		223.77	166.667	158.252
	CK				NaCL
	WT	sod1-1	sod1-3		WT	sod1-1	sod1-3
5	0.133	0.128	0.1063		0.1008	0.158	0.1222
6	0.114	0.145	0.1205		0.123	0.136	0.1346
7	0.183	0.142	0.1193		0.1174	0.132	0.1025
