# Supplementary material for: PagSOD2a improves poplar salt tolerance by elevating superoxide dismutase activity and decreasing malondialdehyde contents
Source: Front Plant Sci. 2024 Sep 13;15:1456249. doi: 10.3389/fpls.2024.1456249 (PMC11427262; doi:10.3389/fpls.2024.1456249)
Supplement: Supplementary file 1 [file DataSheet1.zip › original data/PROresults.xlsx]

## Sheet: Sheet1
	样品10，11，12
	CK					Results
WT	0.132	0.106	0.127			23.9394	23.6218	24.0575
S1	0.117	0.114	0.126			28.0619	24.8617	28.1737
S3	0.103	0.113	0.122			30.0196	34.6791	37.3953
	NaCl					Results
WT	0.271	0.176	0.172			81.2074	55.3512	59.2181
S1	0.181	0.179	0.192			54.7212	53.9376	47.8421
S3	0.192	0.197	0.151			59.222	74.7308	40.0898
standard	0.125	0.12	0.126	0.123667
blank	0.04	0.042	0.042	0.0413333
				0.0823333
	CK				NaCL
	WT	sod1-1	sod1-3		WT	sod1-1	sod1-3
10	0.184	0.131	0.0998		0.1374	0.124	0.1236
11	0.133	0.142	0.1004		0.1182	0.124	0.1012
12	0.173	0.146	0.1048		0.1072	0.153	0.1329
