# Supplementary material for: PagSOD2a improves poplar salt tolerance by elevating superoxide dismutase activity and decreasing malondialdehyde contents
Source: Front Plant Sci. 2024 Sep 13;15:1456249. doi: 10.3389/fpls.2024.1456249 (PMC11427262; doi:10.3389/fpls.2024.1456249)
Supplement: Supplementary file 1 [file DataSheet1.zip › original data/RT-qPCR identification of transgenic poplar.xlsx]

## Sheet: Sheet1
Actin
WT	23.208	23.2651	23.8258	23.433
OE1	26.1155	25.8349	25.9708	25.9737
OE2	19.1318	19.5705	18.637	19.1131
OE3	26.0915	25.5065	25.5865	25.7282
OE4	23.016	22.988		23.002
SOD												Results
WT	27.2786	27.4701	27.4091	27.3859		3.95296	1		3.84563	4.03713	3.97611	1.07723	0.943321	0.984082
OE1	26.5017	26.2689	26.2398	26.3368		0.363042	12.0412		0.527942	0.295116	0.266068	10.7407	12.6217	12.8785
OE2		23.5418	22.1215	22.8316		3.71851	1.17645			4.42865	3.00837		0.719119	1.92463
OE3	26.4238	26.3521	26.2734	26.3498		0.621591	10.0656		0.69567	0.623919	0.545185	9.56182	10.0494	10.6131
OE4		26.3706	27.5183	26.9444		3.94244	1.00731			3.36859	4.51629		1.49938	0.676735
