# Supplementary material for: PagSOD2a improves poplar salt tolerance by elevating superoxide dismutase activity and decreasing malondialdehyde contents
Source: Front Plant Sci. 2024 Sep 13;15:1456249. doi: 10.3389/fpls.2024.1456249 (PMC11427262; doi:10.3389/fpls.2024.1456249)
Supplement: Supplementary file 1 [file DataSheet1.zip › original data/SOD.xlsx]

## Sheet: Sheet1
	CK				Results
WT	0.208	0.194	0.217		1987.33	2528.72	2398.82	2304.96
S1	0.224	0.205	0.204		2881.29	3286.42	2944.31	3037.34
S3	0.176	0.211	0.204		3744.86	3296.29	3494.64	3511.93
	NaCl				Results
WT	0.202	0.204	0.202		3239.74	2991.41	3132.64	3121.26
S1	0.201	0.183	0.204		3741.28	3687.16	3595.45	3674.63
S3	0.181	0.192	0.196		4243.46	3928.74	3553.3	3908.5
control_OD	0.35
	CK				NaCl
	WT	sod1-1	sod1-3		WT	sod1-1	sod1-3
7	0.183	0.112	0.119		0.117	0.102	0.102
8	0.158	0.113	0.108		0.125	0.116	0.103
9	0.142	0.127	0.107		0.121	0.104	0.111
