# Supplementary material for: PagSOD2a improves poplar salt tolerance by elevating superoxide dismutase activity and decreasing malondialdehyde contents
Source: Front Plant Sci. 2024 Sep 13;15:1456249. doi: 10.3389/fpls.2024.1456249 (PMC11427262; doi:10.3389/fpls.2024.1456249)
Supplement: Supplementary file 1 [file DataSheet1.zip › original data/Temporal expression pattern.xlsx]

## Sheet: Sheet1
		Actin
		0	18.96	18.79	18.56	18.77		5.18364	1
		3	19.1699	18.8527	19.1999	19.0742		2.4495	6.65359
		6	19.6743	19.3134	19.4822	19.49		3.26663	3.7764
		12	18.428	18.3203	18.8738	18.5407		3.75925	2.68401
		24	18.1023	18.1587	18.1994	18.1535		3.60026	2.99671
		36	18.0268	18.1428	18.0616	18.0771		3.32923	3.61602
																			Results	SD
		SOD
		0	25.6253	23.6021	24.3051	23.9536		6.85527	4.83213	5.53514	5.74085	-1.11442	0.908718	0.205705	0.461876	1.87738	1.15325		1	0.577927	0h
		3	21.7232	21.3328	21.5151	21.5237		2.64898	2.25861	2.44092		3.09187	3.48223	3.29993	8.52603	11.1752	9.84865		9.84997	1.08154	3h
		6	22.8488	22.7676	22.6534	22.7566		3.35884	3.27764	3.1634		2.38201	2.46321	2.57745	5.21262	5.51442	5.96884		5.56529	0.310813	6h
		12	22.2326	22.4371	22.2302	22.3		3.69185	3.8964	3.68949		2.049	1.84444	2.05135	4.13819	3.59115	4.14495		3.9581	0.259488	12h
		24	21.6208	21.6149	22.0255	21.7537		3.46737	3.4614	3.87201		2.27348	2.27945	1.86883	4.83489	4.85494	3.65237		4.4474	0.562227	24h
		36	21.4261	21.5493	21.2435	21.4063		3.34902	3.47224	3.16643		2.39183	2.2686	2.57442	5.24821	4.81857	5.9563		5.34103	0.469091	36h
